# Supplementary material for: Synthesis, Self-Assembly in Crystalline Phase and Anti-Tumor Activity of 2-(2-/4-Hydroxybenzylidene)thiazolo[3,2-a]pyrimidines
Source: Molecules. 2022 Nov 10;27(22):7747. doi: 10.3390/molecules27227747 (PMC9693259; doi:10.3390/molecules27227747)
Supplement: Supplementary file 1 [file molecules-27-07747-s001.zip]

Archive with 1 entries (1 files):
- molecules-2002209-supplementary.pdf
